# Supplementary material for: Durvalumab Consolidation After Definitive Chemoradiotherapy in Patients with Unresectable Stage III Non-Small Cell Lung Cancer: A Real-World Cohort Analysis from the German Prospective, Observational CRISP Registry (AIO-TRK-0315)
Source: Cancers (Basel). 2026 Jul 18;18(14):2316. doi: 10.3390/cancers18142316 (PMC13407345; doi:10.3390/cancers18142316)
Supplement: Supplementary file 1 [file cancers-18-02316-s001.zip]

Archive with 1 entries (1 files):
- cancers-4362132-supplementary.pdf
